# Supplementary material for: Do ureteral stents improve clinical outcomes in renal transplantation? A systematic review and meta-analysis comparing stented and non-stented anastomosis techniques
Source: PeerJ. 2026 Jan 29;14:e20665. doi: 10.7717/peerj.20665 (PMC12861130; doi:10.7717/peerj.20665)
Supplement: Supplemental Information 4 [file peerj-14-20665-s004.csv]

Name	Data Type	Statistical Method	Effect Measure	Analysis Model	Events 1	Mean 1	SD 1	Total 1	Events 2	Mean 2	SD 2	Total 2	Effect Estimate	SE	CI Start	CI End	Weight	Q	P(Q)	I-Sqr(Q)	Tau-Sqr	Z	P(Z)	Qint	P(Qint)	I-Sqr(Qint)	df	Year of study
Urinary leak
Urinary leak	DIC	MH	Risk Ratio	Random	10			1265	65			1221	0.24855695		0.13273995	0.4654255	100	12.05820852	0.67461792	0	0	4.34962519	0.00001364	0	1	0	15
Pleass 1995					0	0	0	150	13	0	0	150	0.03703704	1.43555879	0.0022217	0.61742768	4.97032526											1995
Bassiri 1995					0	0	0	35	1	0	0	37	0.35185185	1.6163456	0.01480894	8.35979659	3.92065226											1995
Benoit 1996					1	0	0	97	6	0	0	97	0.16666667	1.07053637	0.02044591	1.35859795	8.93766199											1996
Guleria 1998					1	0	0	54	2	0	0	54	0.5	1.20953006	0.04671068	5.35209553	7.0015379											1998
Kumar 1998					0	0	0	57	2	0	0	43	0.15172414	1.53623935	0.00747146	3.08108717	4.34019262											1998
Dominguez 2000					2	0	0	143	6	0	0	137	0.31934732	0.80769697	0.06557682	1.55516395	15.7010925											2000
Dong 2002					1	0	0	114	7	0	0	116	0.14536341	1.06087913	0.01817327	1.1627251	9.10112262											2002
Osman 2004					2	0	0	50	0	0	0	50	5	1.5364844	0.24610028	101.58460527	4.33880833											2004
Moray 2005					1	0	0	21	0	0	0	21	3	1.60491669	0.129126	69.69936418	3.97669048											2005
Tavakoli 2007					1	0	0	112	7	0	0	89	0.11352041	1.0595719	0.01422868	0.90569753	9.12359312											2007
Wang 2009					0	0	0	50	3	0	0	45	0.12885154	1.49812126	0.00683733	2.42824635	4.56386554											2009
Zaki 2013					1	0	0	150	2	0	0	150	0.5	1.21928941	0.04582569	5.45545568	6.88990401											2013
Murthy 2017					0	0	0	38	1	0	0	38	0.33333333	1.61721508	0.01400563	7.93331534	3.9164376											2017
Ooms 2020					0	0	0	100	12	0	0	100	0.04	1.43533899	0.00240048	0.66653469	4.97184763											2020
Majeed 2022					0	0	0	54	2	0	0	54	0.2	1.53741223	0.00982613	4.07078024	4.33357296											2022
Vinayak 2025					0	0	0	40	1	0	0	40	0.33333333	1.61798831	0.01398442	7.94534745	3.91269518											2025
Ureteral obstruction or stricture
Ureteral obstruction or stricture	DIC	MH	Risk Ratio	Random	16			1190	57			1146	0.41734883		0.24651488	0.70657012	100	9.87135442	0.6272457	0	0	3.25295498	0.00114212	0	1	0	12
Bassiri 1995					0	0	0	35	2	0	0	37	0.21111111	1.53163522	0.01049013	4.24855603	3.0760258											1995
Pleass 1995					0	0	0	150	13	0	0	150	0.03703704	1.43555879	0.0022217	0.61742768	3.50153679											1995
Benoit 1996					0	0	0	97	4	0	0	97	0.11111111	1.48385109	0.00606319	2.03616904	3.27732884											1996
Kumar 1998					0	0	0	57	1	0	0	43	0.25287356	1.62070911	0.01055245	6.05973347	2.7472015											1998
Guleria 1998					0	0	0	54	1	0	0	54	0.33333333	1.6218209	0.01387977	8.0052555	2.74343626											1998
Dominguez 2000					3	0	0	143	3	0	0	137	0.95804196	0.80769697	0.19673047	4.66549184	11.0612385											2000
Dong 2002					0	0	0	114	2	0	0	116	0.20347826	1.54361826	0.00987615	4.19226053	3.02845304											2002
Osman 2004					0	0	0	50	0	0	0	50	0	0	0	0	0											2004
Tavakoli 2007					0	0	0	112	6	0	0	89	0.06126617	1.46078249	0.00349784	1.07310205	3.38165697											2007
Wang 2009					3	0	0	50	7	0	0	45	0.38571429	0.65876267	0.10605372	1.40283155	16.62810274											2009
Zaki 2013					1	0	0	150	3	0	0	150	0.33333333	1.14891253	0.03506894	3.16836249	5.46671872											2013
Murthy 2017					0	0	0	38	2	0	0	38	0.2	1.53255276	0.00992016	4.03219258	3.07234367											2017
Ooms 2020					8	0	0	100	12	0	0	100	0.66666667	0.43397389	0.28478001	1.56065886	38.3154091											2020
Vinayak 2025					1	0	0	40	1	0	0	40	1	1.396424	0.06476819	15.43967902	3.70054806											2025
UTI
UTI incidence	DIC	MH	Risk Ratio	Random	254			1097	174			1051	1.40652919		1.0768121	1.8372048	100	28.48627634	0.00773631	54.36398972	0.11234314	2.50296663	0.01231572	0	1	0	13
Bassiri 1995					12	0	0	35	2	0	0	37	6.34285714	0.72645363	1.52730748	26.34167467	2.90191258											1995
Pleass 1995					11	0	0	150	11	0	0	150	1	0.41046906	0.44730948	2.23558865	6.6141928											1995
Benoit 1996					31	0	0	97	32	0	0	97	0.96875	0.20709782	0.64554977	1.4537633	11.96559159											1996
Kumar 1998					20	0	0	57	13	0	0	43	1.16059379	0.29346789	0.65294999	2.06291135	9.35901049											1998
Guleria 1998					54	0	0	54	31	0	0	54	1.73015873	0.11717943	1.37512645	2.1768538	14.73299905											1998
Dominguez 2000					10	0	0	143	4	0	0	137	2.3951049	0.5794029	0.76937114	7.45612504	4.1456241											2000
Osman 2004					19	0	0	50	9	0	0	50	2.11111111	0.35177079	1.05945679	4.20667473	7.86769142											2004
Moray 2005					9	0	0	21	7	0	0	21	1.28571429	0.39840954	0.5888676	2.8071866	6.85220738											2005
Tavakoli 2007					35	0	0	112	13	0	0	89	2.13942308	0.29211296	1.20683995	3.79265794	9.39657588											2007
Wang 2009					0	0	0	50	2	0	0	45	0.18039216	1.53579068	0.00889099	3.66003343	0.75170107											2009
Zaki 2013					12	0	0	150	9	0	0	150	1.33333333	0.42557151	0.57901739	3.07033571	6.32960828											2013
Murthy 2017					9	0	0	38	8	0	0	38	1.125	0.42834511	0.48589732	2.60471697	6.27893205											2017
Ooms 2020					24	0	0	100	32	0	0	100	0.75	0.23003623	0.47780872	1.17724934	11.23957786											2020
Vinayak 2025					8	0	0	40	1	0	0	40	8	1.03682207	1.04844449	61.04281192	1.56437544											2025
Hematuria
Hematuria	DIC	MH	Risk Ratio	Random	13			350	18			350	0.69642798		0.34089272	1.42277002	100	1.86793385	0.39299171	0	0	0.9925819	0.32091376	0	1	0	2
Pleass 1995					9	0	0	150	15	0	0	150	0.6	0.4055175	0.27100302	1.32839849	80.79106596											1995
Osman 2004					3	0	0	50	1	0	0	50	3	1.13724814	0.32291921	27.87074816	10.27240358											2004
Zaki 2013					1	0	0	150	2	0	0	150	0.5	1.21928941	0.04582569	5.45545568	8.93653046											2013
